# Supplementary material for: Nutrient Utilization and Gut Microbiota Composition in Giant Pandas of Different Age Groups
Source: Animals (Basel). 2024 Aug 12;14(16):2324. doi: 10.3390/ani14162324 (PMC11350801; doi:10.3390/ani14162324)
Supplement: Supplementary file 1 [file animals-14-02324-s001.zip]

Archive with 1 entries (1 files):
- animals-3108887-supplementary.pdf
